# Supplementary material for: Association between the rs3812316 Single Nucleotide Variant of the MLXIPL Gene and Alpha-Linolenic Acid Intake with Triglycerides in Mexican Mestizo Women
Source: Nutrients. 2022 Nov 9;14(22):4726. doi: 10.3390/nu14224726 (PMC9692638; doi:10.3390/nu14224726)
Supplement: Supplementary file 1 [file nutrients-14-04726-s001.zip]

Archive with 2 entries (2 files):
- Document S1. Informed consent.pdf
- nutrients-1991874-supplementary.pdf
